# Supplementary material for: Dietary Supplementation of Ancientino Ameliorates Dextran Sodium Sulfate-Induced Colitis by Improving Intestinal Barrier Function and Reducing Inflammation and Oxidative Stress
Source: Nutrients. 2023 Jun 19;15(12):2798. doi: 10.3390/nu15122798 (PMC10304453; doi:10.3390/nu15122798)
Supplement: Supplementary file 1 [file nutrients-15-02798-s001.zip]

Archive with 1 entries (1 files):
- nutrients-2432756-supplementary.pdf
